# Supplementary material for: The Association between Menstrual Symptoms and Presenteeism: A Cross-Sectional Study for Women Working in Central Tokyo
Source: Int J Environ Res Public Health. 2024 Mar 8;21(3):313. doi: 10.3390/ijerph21030313 (PMC10970697; doi:10.3390/ijerph21030313)
Supplement: Supplementary file 1 [file ijerph-21-00313-s001.zip]

Archive with 1 entries (1 files):
- ijerph-2863290-supplementary.pdf
